# Supplementary material for: Primary Axillary Actinomycosis: A Case Report on the Integration of Culture and Molecular Diagnostics for Accurate Diagnosis of Polymicrobial Infections
Source: Microorganisms. 2025 Mar 17;13(3):671. doi: 10.3390/microorganisms13030671 (PMC11946627; doi:10.3390/microorganisms13030671)
Supplement: Supplementary file 1 [file microorganisms-13-00671-s001.zip]

Archive with 1 entries (1 files):
- microorganisms-3531491-supplementary.pdf
